# Supplementary material for: Flavopiridol (Alvocidib), a Cyclin-dependent Kinases (CDKs) Inhibitor, Found Synergy Effects with Niclosamide in Cutaneous T-cell Lymphoma
Source: J Clin Haematol. Author manuscript; Available in PMC 2021 Jul 1. (PMC8248901; doi:10.33696/haematology.2.028)
Supplement: JCH-21-028-Appendix [file NIHMS1716549-supplement-JCH-21-028-Appendix.zip]

Archive with 1 entries (1 files):
- JCH-21-028-Appendix.docx
